# Supplementary material for: The Se–S Bond Formation in the Covalent Inhibition Mechanism of SARS-CoV-2 Main Protease by Ebselen-like Inhibitors: A Computational Study
Source: Int J Mol Sci. 2021 Sep 10;22(18):9792. doi: 10.3390/ijms22189792 (PMC8467846; doi:10.3390/ijms22189792)
Supplement: Supplementary file 1 [file ijms-22-09792-s001.zip]

Archive with 1 entries (1 files):
- ijms-1359625-supplementary.pdf
